# Supplementary material for: Molecular diversity and frequency of the diarrheagenic enteric protozoan Giardia duodenalis and Cryptosporidium spp. in a hospital setting in Northern Spain
Source: PLoS One. 2017 Jun 15;12(6):e0178575. doi: 10.1371/journal.pone.0178575 (PMC5472271; doi:10.1371/journal.pone.0178575)
Supplement: S2 Table — (XLS) [file pone.0178575.s002.xls]

## Sheet: Giardia data
Sample identification number	Pooled stool samples?	Primary health care centre	Gender	Age (yrs.)	Country of birth	Travelling abroad?	Country of acquisition of infection	Immunosuppression?	Clinical symptoms at diagnosis	Concomitant infections	Prescribed treatment	RLFIA	Direct microscopy	Real-time PCR	Ct value	gdh-PCR	Sequencing gdh	Single nucleotide polymorphism(s)	gdh consensus sequence	bg-PCR	Sequencing bg	Single nucleotide polymorphism(s)	bg consensus sequence	Assigned genotype
553/15	No	11	Male	13	Western Sahara	Western Sahara	Western Sahara	No	Asymptomatic	None	Metronidazol	Positive	Cysts	Positive	23.4	Positive	BIII	Poor quality sequencing data	Yes	Negative	–	–	–	BIII
554/15	No	23	Male	22	Spain	No	Spain	No	Chronic diarrhoea	None	Metronidazol	Negative	Trophozoytes	Positive	22.2	Positive	BIII	Poor quality sequencing data	Yes	Positive	B	A183G, C309Y, T519Y, C564Y	Sí	BIII
555/15	No	10	Female	4	Spain	No	Spain	No	Abdominal pain	None	Metronidazol	Positive	Cysts	Positive	27.3	Negative	–	–	–	Negative	–	–	–	–
556/15	Yes	26	Male	12	Western Sahara	Western Sahara	Western Sahara	No	Asymptomatic	Hymenolepis nana	Metronidazol	Negative	Cysts	Positive	28.7	Negative	–	–	–	Negative	–	–	–	–
557/15	No	15	Female	1	Spain	No	Spain	No	Chronic diarrhoea	Cryptosporidium spp.	Metronidazol	Positive	Cysts	Positive	28.3	Negative	–	–	–	Negative	–	–	–	–
558/15	No	13	Female	12	Western Sahara	Western Sahara	Western Sahara	No	Asymptomatic	Entamoeba coli	Metronidazol	Negative	Cysts	Positive	29.4	Negative	–	–	–	Negative	–	–	–	–
559/15	No	7	Male	6	Spain	No	Spain	No	Acute diarrhoea	None	Metronidazol	Positive	Cysts	Positive	28.3	Negative	–	–	–	Negative	–	–	–	–
560/15	No	7	Male	6	Spain	No	Spain	No	Acute diarrhoea	None	Metronidazol	Positive	Cysts	Positive	35.0	Negative	–	–	–	Negative	–	–	–	–
561/15	No	27	Female	83	Spain	No	Spain	No	Chronic diarrhoea	None	Metronidazol	Positive	Cysts	Positive	26.3	Positive	AII	None	Yes	Negative	–	–	–	AII
562/15	No	7	Male	12	Spain	No	Spain	No	Acute diarrhoea, abdominal pain	None	No	Negative	Cysts	Positive	27.6	Negative				Negative	–	–	–	–
563/15	No	19	Female	11	Spain	No	Spain	No	Acute diarrhoea, nausea, vomit	Campylobacter jejuni	No	Positive	Negative	Negative	–	–	–	–	–	–	–	–	–	–
564/15	No	7	Male	4	Spain	No	Spain	No	Chronic diarrhoea, abdominal pain	None	Metronidazol	Positive	Cysts	Positive	33.8	Negative	–	–	–	Negative	–	–	–	–
565/15	Yes	12	Female	18	Spain	No	Spain	No	Chronic diarrhoea, abdominal pain	None	Metronidazol	Positive	Cysts	Positive	31.8	Positive	AII	None	Yes	Negative	–	–	–	AII
566/15	No	12	Female	5	Spain	No	Spain	No	Chronic diarrhoea, abdominal pain	None	Metronidazol	Positive	Cysts	Positive	34.9	Negative	–	–	–	Negative	–	–	–	–
567/15	No	8	Male	7	Spain	No	Spain	No	Acute diarrhoea, vomit	None	No	Positive	Cysts	Positive	27.3	Positive	AII	None	Yes	Negative	–	–	–	AII
569/15	No	5	Female	29	Guatemala	No	Spain	No	Acute diarrhoea, nausea, vomit	Salmonella typhimurium	Metronidazol	Positive	Cysts	Positive	35.4	Negative	–	–	–	Negative	–	–	–	–
570/15	No	13	Female	2	Spain	No	Spain	No	Chronic diarrhoea, abdominal pain	None	No	Positive	Negative	Negative	–	–	–	–	–	–	–	–	–	–
571/15	No	26	Female	1	Spain	No	Spain	No	Acute diarrhoea	Cryptosporidium spp.	Metronidazol	Positive	Negative	Positive	38.6	Negative	–	–	–	Negative	–	–	–	–
573/15	No	4	Female	22	Spain	Yes	India	No	Chronic diarrhoea	None	Metronidazol	Positive	Cysts	Positive	31.6	Negative	–	–	–	Negative	–	–	–	–
574/15	No	16	Male	7	Spain	No	Spain	No	Asymptomatic, cognitive impairment	None	Metronidazol	Negative	Cysts	Positive	35.5	Negative	–	–	–	Negative	–	–	–	–
575/15	No	18	Male	11	Algeria	Yes	Algeria	No	Asymptomatic	Iodameba butschlii, Entamoeba coli	Metronidazol	Negative	Cysts	Positive	35.5	Negative	–	–	–	Negative	–	–	–	–
576/15	Yes	15	Female	1	Spain	No	Spain	No	Chronic diarrhoea	Cryptosporidium spp.	Metronidazol	Positive	Cysts	Positive	26.3	Negative	–	–	–	Negative	–	–	–	–
577/15	No	1	Male	2	Spain	No	Spain	No	Acute diarrhoea	None	Metronidazol	Positive	Cysts	Positive	26.7	Negative	–	–	–	Negative	–	–	–	–
578/15	Yes	1	Female	57	Spain	No	Spain	No	Abdominal pain, constipation	None	Metronidazol	Positive	Cysts	Positive	30.7	Negative	–	–	–	Negative	–	–	–	–
584/15	No	15	Female	58	Spain	No	Spain	No	Acute diarrhoea	None	Metronidazol	Negative	Cysts	Negative	–	–	–	–	–	–	–	–	–	–
585/15	No	17	Male	7	Spain	No	Spain	No	Acute diarrhoea	Campylobacter jejuni	No	Positive	Negative	Negative	–	–	–	–	–	–	–	–	–	–
586/15	No	23	Male	1	Spain	No	Spain	No	Chronic diarrhoea	Cryptosporidium spp.	Metronidazol	Positive	Cysts	Positive	32.9	Negative	–	–	–	Negative	–	–	–	–
587/15	No	21	Female	8	Spain	No	Spain	No	Atopic dermatitis	None	Metronidazol	Positive	Cysts	Positive	28.4	Negative	–	–	–	Negative	–	–	–	–
588/15	No	14	Male	11	Spain	No	Spain	No	Acute diarrhoea	None	No	Positive	Cysts	Positive	27.9	Negative	–	–	–	Negative	–	–	–	–
589/15	No	4	Female	1	Spain	No	Spain	No	Acute diarrhoea	None	Metronidazol	Positive	Cysts	Positive	26.8	Negative	–	–	–	Negative	–	–	–	–
590/15	No	4	Female	9	Spain	No	Spain	No	Asymptomatic	None	Metronidazol	Positive	Cysts	Positive	24.3	Positive	AII	A223T	Yes	Positive	AII	No	Sí	AII
591/15	No	4	Male	45	Spain	No	Spain	No	Asymptomatic	None	Metronidazol	Positive	Cysts	Positive	31.3	Negative	–	–	–	Negative	–	–	–	–
592/15	No	18	Female	38	Spain	No	Spain	No	Acute diarrhoea	None	Metronidazol	Positive	Cysts	Positive	24.1	Positive	AII	None	Yes	Positive	AIII	No	Sí	AII/AIII
593/15	No	21	Female	8	Spain	No	Spain	No	Asymptomatic	None	Metronidazol	Positive	Cysts	Positive	27.3	Negative	–	–	–	Negative	–	–	–	–
594/15	No	14	Female	3	Spain	No	Spain	No	Acute diarrhoea	Cryptosporidium spp.	Metronidazol	Positive	Negative	Negative	–	–	–	–	–	–	–	–	–	–
761/15	No	1	Female	7	Spain	No	Spain	No	Acute diarrhoea	None	No	Positive	Cysts	Positive	35.6	Negative	–	–	–	Negative	–	–	–	–
762/15	No	21	Male	12	Spain	No	Spain	No	Chronic diarrhoea	None	Metronidazol			Positive	35.6	Negative	–	–	–	Negative	–	–	–	–
763/15	No	1	Male	4	Spain	No	Spain	No	Acute diarrhoea	None	Metronidazol	Positive	Cysts	Positive	35.6	Negative	–	–	–	Negative	–	–	–	–
766/15	No		Male	2	Spain	No	Spain	No	Chronic diarrhoea	None	Metronidazol	Positive	Cysts	Positive	35.6	Negative	–	–	–	Negative	–	–	–	–
809/15	No	10	Male	1	Spain	No	Spain	No	Chronic diarrhoea	None	Metronidazol	Positive	Cysts	Positive	34.6	Negative	–	–	–	Negative	–	–	–	–
810/15	No	15	Female	5	Spain	No	Spain	No	Acute diarrhoea	Iodameba butschlii	Metronidazol	Positive	Cysts	Positive	32.4	Negative	–	–	–	Negative	–	–	–	–
812/15	No	21	Male	12	Spain	No	Spain	No	Asymptomatic	None	Metronidazol	Positive	Cysts	Positive	32.3	Negative	–	–	–	Negative	–	–	–	–
30/16	No	10	Female	5	Spain	No	Spain	No	Acute diarrhoea	Campylobacter spp.	No	Positive	Cysts	Positive	25.7	Positive	AII	None	Yes	Negative	–	–	–	AII
31/16	Yes	7	Male	12	Spain	No	Spain	No	Chronic diarrhoea, failure to thrive	None	Metronidazol	Positive	Cysts	Positive	30.7	Negative	–	–	–	Negative	–	–	–	–
32/16	No	1	Female	1	Spain	No	Spain	No	Constipation	None	No	Positive	Cysts	Positive	27.9	Negative	–	–	–	Negative	–	–	–	–
33/16	No	12	Male	7	Georgia	No	Spain	No	Acute diarrhoea	None	Metronidazol	Positive	Cysts	Positive	22.3	Positive	BIII	G306A, C309T, G311A, C336T	Yes	Negative	–	–	–	BIII
35/16	No	13	Female	1	Spain	No	Spain	No	Acute diarrhoea, vomit	None	No	Positive	Negative	Negative	–	–	–	–	–	–	–	–	–	–
36/16	No	18	Female	5	Spain	No	Spain	No	Abdominal pain	None	Metronidazol	Positive	Cysts	Positive	28.7	Negative	–	–	–	Negative	–	–	–	–
37/16	No	12	Male	1	Kazakhstan	No	Spain	No	Acute diarrhoea	None	No	Positive	Negative	Positive	33.3	Negative	–	–	–	Negative	–	–	–	–
38/16	No	12	Female	4	Spain	No	Spain	No	Acute diarrhoea	None	Metronidazol	Positive	Negative	Negative	–	–	–	–	–	–	–	–	–	–
62/16	No	19	Female	3	Morocco	No	Spain	No	Chronic diarrhoea	None	Metronidazol	Negative	Cysts	Positive	31.3	Negative	–	–	–	Negative	–	–	–	–
63/16	Yes	14	Female	3	Spain	No	Spain	No	Acute diarrhoea, vomit	None	Metronidazol	Positive	Cysts	Positive	26.6	Negative	–	–	–	Negative	–	–	–	–
64/16	No	13	Female	8	Rumania	No	Spain	No	Abdominal pain	None	Metronidazol	Positive	Cysts	Positive	28.6	Negative	–	–	–	Negative	–	–	–	–
85/16	No	15	Female	41	Colombia	No	Spain	No	Abdominal pain	None	No	Positive	Cysts	Positive	28.5	Negative	–	–	–	Negative	–	–	–	–
86/16	No	24	Male	7	Spain	No	Spain	No	Failure to thrive	None	No	Positive	Cysts	Positive	27.6	Positive	BIV	None	Yes	Negative	–	–	–	BIV
96/16	No	5	Female	35	Armenia	No	Spain	No	Chronic diarrhoea	None	Metronidazol	Positive	Cysts	Positive	29.3	Positive	AII	None	Yes	Negative	–	–	–	AII
97/16	No	8	Female	3	Spain	No	Spain	No	Abdominal pain, flatulence	None	Metronidazol	Positive	Cysts	Positive	29.7	Negative	–	–	–	Negative	–	–	–	–
98/16	Yes	26	Female	4	Spain	No	Spain	No	Chronic diarrhoea	None	Metronidazol	Positive	Cysts	Positive	30.3	Negative	–	–	–	Negative	–	–	–	–
99/16	Yes	22	Female	22	Spain	No	Spain	No	Chronic diarrhoea	None	Metronidazol	Positive	Cysts	Positive	27.9	Negative	–	–	–	Negative	–	–	–	–
112/16	No	12	Male	28	Mali	No	Spain	No	Abdominal pain	None	Metronidazol	Positive	Negative	Negative	–	–	–	–	–	–	–	–	–	–
113/16	No	3	Male	5	Spain	No	Spain	No	Abdominal pain	None	Metronidazol	Positive	Cysts	Negative	–	–	–	–	–	–	–	–	–	–
114/16	Yes	15	Male	7	Spain	No	Spain	No	Acute diarrhoea	Blastocystis spp.	Metronidazol	Positive	Cysts	Negative	–	–	–	–	–	–	–	–	–	–
159/16	No	15	Female	3	Spain	No	Spain	No	Asymptomatic	None	Metronidazol	Positive	Cysts	Positive	32.1	Negative	–	–	–	Negative	–	–	–	–
160/16	No	12	Female	6	Spain	No	Spain	No	Acute diarrhoea	Campylobacter jejuni	Metronidazol	Positive	Cysts	Negative	–	–	–	–	–	–	–	–	–	–
161/16	No	26	Female	5	Spain	No	Spain	No	Asymptomatic	None	Metronidazol	Negative	Cysts	Negative	–	–	–	–	–	–	–	–	–	–
162/16	Yes	5	Female	35	Armenia	No	Spain	No	Asymptomatic	None	Metronidazol	Positive	Cysts	Positive	31.6	Negative	–	–	–	Negative	Hepatitis C virus	–	–	–
163/16	No	10	Male	43	Pakistan	Pakistan	Pakistan	No	Acute diarrhoea	None	Metronidazol	Positive	Cysts	Positive	32.3	Negative	–	–	–	Negative	–	–	–	–
164/16	No	9	Female	7	Spain	No	Spain	No	Abdominal pain	None	Metronidazol	Positive	Cysts	Positive	32.2	Negative	–	–	–	Negative	–	–	–	–
357/16	No	22	Female	37	Spain	No	Spain	No	Eosinophilia	Blastocystis spp., Cryptosporidium spp.	Metronidazol	Negative	Cysts	Positive	28.6	Negative	–	–	–	Negative	–	–	–	–
409/16	No	14	Male	5	Spain	No	Spain	No	Acute diarrhoea , rectal bleeding	Campylobacter jejuni	Metronidazol	Positive	Negative	Positive	36.5	Negative	–	–	–	Negative	–	–	–	–
411/16	No	6	Male	26	Spain	No	Spain	No	Abdominal pain	None	Metronidazol	Positive	Negative	Positive	36.6	Negative	–	–	–	Negative	–	–	–	–
412/16	No	10	Male	43	Pakistan	Pakistan	Pakistan	No	Acute diarrhoea	None	Metronidazol	Positive	Cysts	Positive	29.5	Negative	–	–	–	Negative	–	–	–	–
413/16	No	12	Male	80	Spain	No	Spain	No	Abdominal pain	None	Metronidazol	Positive	Cysts	Positive	31.6	Negative	–	–	–	Negative	–	–	–	–
451/16	No	2	Female	40	Spain	No	Spain	No	Abdominal pain	None	Metronidazol	Positive	Cysts	Positive	32.0	Negative	–	–	–	Negative	–	–	–	–
452/16	Yes	20	Female	34	Spain	No	Spain	No	Acute diarrhoea	None	Metronidazol	Positive	Cysts	Negative	–	–	–	–	–	Negative	Inespecific	–	–	–
453/16	No	3	Female	40	Spain	No	Spain	No	Abdominal pain	None	Metronidazol	Positive	Cysts	Positive	29.8	Negative	–	–	–	Negative	–	–	–	–
454/16	No	14	Female	17	Spain	No	Spain	No	Acute diarrhoea	None	Metronidazol	Positive	Negative	Positive	22.5	Negative	–	–	–	Negative	–	–	–	–
455/16	No	13	Female	81	Spain	No	Spain	No	Acute diarrhoea	None	Metronidazol	Positive	Negative	Positive	34.6	Negative	–	–	–	Negative	–	–	–	–
456/16	Yes	10	Female	6	Bolivia	Yes	Bolivia	No	Asymptomatic	None	Metronidazol	Positive	Cysts	Positive	34.0	Negative	–	–	–	Negative	–	–	–	–
476/16	No	1	Female	1	Spain	No	Spain	No	Acute diarrhoea	None	Metronidazol	Positive	Negative	Negative	–	–	–	–	–	–	–	–	–	–
477/16	No	25	Female	28	Spain	No	Spain	No	Acute diarrhoea	None	Metronidazol	Positive	Cysts	Positive	27.5	Negative	–	–	–	Negative	–	–	–	–
478/16	Yes	20	Female	34	Spain	No	Spain	No	Asymptomatic	None	No	Positive	Cysts	Positive	32.3	Negative	–	–	–	Negative	–	–	–	–
565/16	No	15	Male	4	Spain	No	Spain	No	Acute diarrhoea, abdominal pain	None	Metronidazol	Positive	Cysts	Positive	28.7	Positive	AII	T139C, T430C	Yes	Negative	–	–	–	AII
566/16	No	10	Male	10	Western Sahara	Yes	Western Sahara	No	Asymptomatic	None	Metronidazol	Positive	Cysts	Positive	27.4	Negative	–	–	–	Negative	–	–	–	–
567/16	No	3	Male	9	Western Sahara	Yes	Western Sahara	No	Asymptomatic	Blastocystis spp.	Metronidazol	Positive	Cysts	Positive	19.2	Positive	BIV	T183C, T355C, T387C, G390A, C396T,C423T	Yes	Negative	–	–	–	BIV
568/16	Yes	26	Male	10	Western Sahara	Yes	Western Sahara	No	Asymptomatic	None	Metronidazol	Negative	Cysts	Positive	30.6	Negative	–	–	–	Negative	–	–	–	–
569/16	No	13	Male	4	Spain	No	Spain	Malformation syndrome	Acute diarrhoea	None	Metronidazol	Positive	Cysts	Positive	26.8	Negative	–	–	–	Negative	–	–	–	–
570/16	No	7	Female	2	Spain	No	Spain	No	Acute diarrhoea	None	Metronidazol	Negative	Cysts	Positive	31.6	Negative	–	–	–	Negative	–	–	–	–
664/16	No	4	Female	6	Spain	No	Spain	No	Acute diarrhoea	None	Metronidazol	Positive	Negative	Positive	32.1	Negative	–	–	–	Negative	–	–	–	–
665/16	No	21	Male	3	Spain	No	Spain	No	Acute diarrhoea	Campylobacter coli	No	Positive	Negative	Negative	–	–	–	–	–	–	–	–	–	–
666/16	No	24	Female	2	Spain	No	Spain	No	Chronic diarrhoea	None	Metronidazol	Positive	Negative	Positive	34.6	Negative	–	–	–	Negative	–	–	–	–
667/16	No	10	Female	2	Spain	No	Spain	No	Acute diarrhoea	None	Metronidazol	Positive	Cysts	Positive	31.5	Negative	–	–	–	Negative	–	–	–	–
668/16	No	3	Female	4	Spain	No	Spain	No	Abdominal pain, vomit	None	Metronidazol	Positive	Negative	Positive	33.9	Negative	–	–	–	Negative	–	–	–	–
669/16	Yes	10	Female	6	Bolivia	No	Spain	No	Asymptomatic	None	No	Positive	Cysts	Positive	31.3	Negative	–	–	–	Negative	–	–	–	–
670/16	Yes	10	Female	6	Bolivia	No	Spain	No	Asymptomatic	None	No	Positive	Cysts	Positive	32	Negative	–	–	–	Negative	–	–	–	–
671/16	No	5	Male	12	Morocco	Yes	Morocco	No	Chronic diarrhoea, failure to thrive	None	Metronidazol	Positive	Cysts	Positive	21.2	Positive	BIV	T183C, T290Y, T387C, C396T, C423T	Yes	Negative	–	–	–	BIV
672/16	No	19	Female	3	Spain	No	Spain	No	Acute diarrhoea	None	Metronidazol	Positive	Cysts	Positive	35.6	Negative	–	–	–	Negative	–	–	–	–
673/16	No	8	Female	9	Spain	No	Spain	No	Abdominal pain	None	Metronidazol	Positive	Cysts	Positive	27	Positive	BIV	T183C, T387C, C396T, C423T	Yes	Positive	B	Poor quality sequencing data	Sí	BIV
674/16	No	14	Male	11	Spain	No	Spain	Nephrotic syndrome	Acute diarrhoea	None	Metronidazol	Positive	Cysts	Positive	31.6	Negative	–	–	–	Negative	–	–	–	–
675/16	No	15	Male	34	Pakistan	Yes	Pakistan	No	Abdominal pain	None	Metronidazol	Positive	Cysts	Positive	34.5	Negative	–	–	–	Negative	–	–	–	–
676/16	No	1	Male	7	Spain	No	Spain	No	Chronic diarrhoea	None	Metronidazol	Positive	Cysts	Negative	–	–	–	–	–	Negative	–	–	–	–
677/16	No	19	Female	4	Spain	No	Spain	No	Acute diarrhoea	None	Metronidazol	Positive	Cysts	Positive	32	Negative	–	–	–	Negative	–	–	–	–
678/16	No	15	Female	1	Spain	No	Spain	No	Acute diarrhoea	Campylobacter jejuni	Metronidazol	Positive	Cysts	Positive	27.6	Positive	BIV	None	Yes	Negative	–	–	–	BIV
679/16	Yes	12	Male	1	Spain	No	Spain	No	Acute diarrhoea	Salmonella enterica var. typhimurium	Metronidazol	Positive	Cysts	Positive	31.6	Negative	–	–	–	Negative	–	–	–	–
680/16	Yes	12	Female	36	Spain	No	Spain	No	Acute diarrhoea	None	Metronidazol	Negative	Cysts	Positive	32.8	Negative	–	–	–	Negative	–	–	–	–
681/16	No	14	Male	1	Spain	No	Spain	No	Acute diarrhoea	None	Metronidazol	Positive	Cysts	Positive	30.1	Negative	–	–	–	Negative	–	–	–	–

## Sheet: Cryptosporidium data
Sample identification number	Pooled stool samples?	Primary health care centre	Gender	Age (yrs.)	Country of birth	Travelling abroad?	Country of acquisition of infection	Immunosuppression?	Clinical symptoms at diagnosis	Concomitant infections	RLFIA	Direct microscopy (ZN)	gp60-PCR	Sequencing gp60	Single nucleotide polymorphism(s)	gp60 consensus sequence	ssu-PCR	Sequencing ssu	Single nucleotide polymorphism(s)	ssu consensus sequence	Assigned genotype
595/15	No	24	Male	2	Spain	No	Spain	No	Acute diarrhoea	Aeromonas hydrophila	Positive	Positive	Negativo	–	–	–	Negative	–	–	–	–
597/15	No	17	Male	4	Spain	No	Spain	No	Acute diarrhoea, vomit	None	Positive	Positive	Positivo	C. hominis IbA10G2	No	Yes	Not done	–	–	–	C. hominis IbA10G2
598/15	No	10	Male	2	Spain	No	Spain	No	Acute diarrhoea	None	Positive	Positive	Positivo	C. hominis IbA10G2	No	Yes	Not done	–	–	–	C. hominis IbA10G2
599/15	No	21	Female	2	Spain	No	Spain	No	Acute diarrhoea	None	Positive	Positive	Negativo	–	–	–	Negative	–	–	–	–
600/15	No	16	Male	3	Spain	No	Spain	No	Acute diarrhoea, abdominal pain	None	Positive	Positive	Positivo	C. hominis IbA10G2	No	Yes	Not done	–	–	–	C. hominis IbA10G2
602/15	No	5	Male	4	Spain	No	Spain	No	Acute diarrhoea, vomit	None	Positive	Positive	Positivo	C. parvum IIaA15G2R1	No	Yes	Not done	–	–	–	C. parvum IIaA15G2R1
603/15	Yes	15	Female	8	Spain	No	Spain	No	Anorexy, abdominal pain	None	Positive	Negative	Negativo	–	–	–	Negative	–	–	–	–
604/15	No	10	Male	2	Spain	No	Spain	No	Acute diarrhoea	None	Positive	Positive	Positivo	C. hominis IbA10G2	No	Yes	Not done	–	–	–	C. hominis IbA10G2
605/15	No	17	Male	4	Spain	No	Spain	No	Acute diarrhoea, vomit	None	Positive	Positive	Positivo	C. hominis IbA10G2	No	Yes	Not done	–	–	–	C. hominis IbA10G2
606/15	No	8	Female	3	Spain	No	Spain	No	Chronic diarrhoea, vomit, abdominal pain	None	Positive	Positive	Positivo	C. hominis IbA10G2	No	Yes	Not done	–	–	–	C. hominis IbA10G2
608/15	No	12	Female	4	Romania	No	Spain	No	Acute diarrhoea	None	Positive	Positive	Positivo	C. hominis IbA10G2	No	Yes	Not done	–	–	–	C. hominis IbA10G2
609/15	Yes	15	Female	1	Spain	No	Spain	No	Chronic diarrhoea	Giardia duodenalis	Positive	Positive	Negativo	–	–	–	Positive	C. hominis	None	Yes	C. hominis
613/15	No	1	Female	3	Spain	No	Spain	No	Acute diarrhoea	None	Positive	Positive	Negativo	–	–	–	Positive	C. hominis	None	Yes	C. hominis
614/15	No	13	Male	3	Spain	No	Spain	Malformation syndrome	Acute diarrhoea, vomit, anorexy	None	Positive	Positive	Positivo	C. hominis IbA10G2	No	Yes	Not done	–	–	–	C. hominis IbA10G2
615/15	No	17	Female	2	Spain	No	Spain	No	Acute diarrhoea	None	Positive	Positive	Positivo	C. hominis IbA10G2	No	Yes	Not done	–	–	–	C. hominis IbA10G2
616/15	No	4	Male	7	Spain	No	Spain	No	Acute diarrhoea, vomit	None	Positive	Positive	Positivo	C. hominis IbA10G2	No	Yes	Not done	–	–	–	C. hominis IbA10G2
617/15	No	15	Male	13	Spain	No	Spain	No	Acute diarrhoea, vomit	None	Positive	Positive	Positivo	C. hominis IbA10G2	No	Yes	Not done	–	–	–	C. hominis IbA10G2
618/15	No	8	Female	2	Spain	No	Spain	No	Acute diarrhoea	None	Positive	Positive	Positivo	C. hominis IbA10G2	No	Yes	Not done	–	–	–	C. hominis IbA10G2
619/15	No	3	Male	9	Spain	No	Spain	No	Acute diarrhoea	None	Positive	Positive	Positivo	C. hominis IbA10G2	No	Yes	Not done	–	–	–	C. hominis IbA10G2
620/15	No	1	Female	5	Spain	No	Spain	No	Acute diarrhoea, abdominal pain	None	Positive	Positive	Positivo	C. parvum IIdA17G1	G277A	Yes	Not done	–	–	–	C. parvum IIdA17G1
621/15	No	8	Male	2	Spain	No	Spain	No	Acute diarrhoea, abdominal pain	None	Positive	Positive	Positivo	C. hominis IbA10G2	No	Yes	Not done	–	–	–	C. hominis IbA10G2
623/15	No	1	Female	7	Spain	No	Spain	No	Acute diarrhoea, abdominal pain	None	Positive	Positive	Positivo	C. hominis IbA10G2	No	Yes	Not done	–	–	–	C. hominis IbA10G2
624/15	No	26	Male	1	Spain	No	Spain	No	Fever	None	Positive	Positive	Positivo	C. hominis IbA10G2	No	Yes	Not done	–	–	–	C. hominis IbA10G2
625/15	No	12	Male	5	Spain	No	Spain	No	Acute diarrhoea, vomit	None	Positive	Positive	Negativo	–	–	–	Positive	C. hominis	None	Yes	C. hominis
626/15	No	15	Male	6	Spain	No	Spain	No	Acute diarrhoea	None	Positive	Positive	Positivo	C. parvum IIaA15G2R1	No	Yes	Not done	–	–	–	C. parvum IIaA15G2R1
627/15	No	3	Female	3	Spain	No	Spain	No	Failure to thrive	None	Positive	Positive	Positivo	C. hominis IbA10G2	No	Yes	Not done	–	–	–	C. hominis IbA10G2
628/15	No	26	Male	2	Spain	No	Spain	No	Acute diarrhoea	Campylobacter jejuni	Positive	Positive	Negativo	–	–	–	Positive	C. hominis	None	Yes	C. hominis
629/15	No	15	Female	3	Spain	No	Spain	No	Acute diarrhoea	Campylobacter spp.	Positive	Positive	Negativo	–	–	–	Negative	–	–	–	–
631/15	No	18	Female	6	Romania	No	Spain	No	Abdominal pain	None	Positive	Positive	Positivo	C. hominis IbA10G2	No	Yes	Not done	–	–	–	C. hominis IbA10G2
633/15	No	8	Female	7	Spain	No	Spain	No	Acute diarrhoea	None	Positive	Positive	Positivo	C. hominis IbA10G2	T425A	Yes	Not done	–	–	–	C. hominis IbA10G2
634/15	No	15	Male	7	Romania	No	Spain	No	Acute diarrhoea	None	Positive	Positive	Positivo	C. hominis IbA10G2	No	Yes	Not done	–	–	–	C. hominis IbA10G2
635/15	No	12	Male	1	Spain	No	Spain	No	Acute diarrhoea	None	Positive	Positive	Negativo	–	–	–	Negative	–	–	–	–
636/15	No	7	Female	13	Spain	No	Spain	No	Acute diarrhoea, abdominal pain	None	Positive	Positive	Positivo	C. hominis IbA10G2	No	Yes	Not done	–	–	–	C. hominis IbA10G2
637/15	No	15	Male	3	Ghana	No	Spain	No	Acute diarrhoea, abdominal pain, vomit	Rotavirus	Positive	Positive	Positivo	C. hominis IbA10G2	No	Yes	Not done	–	–	–	C. hominis IbA10G2
638/15	No	15	Female	2	Spain	No	Spain	No	Acute diarrhoea	None	Positive	Positive	Positivo	C. hominis IbA10G2	No	Yes	Not done	–	–	–	C. hominis IbA10G2
639/15	Yes	15	Female	2	Spain	No	Spain	No	Acute diarrhoea	None	Positive	Positive	Positivo	C. hominis IbA10G2	No	Yes	Not done	–	–	–	C. hominis IbA10G2
640/15	No	23	Male	1	Spain	No	Spain	No	Chronic diarrhoea	Giardia duodenalis	Positive	Positive	Positivo	C. hominis IbA10G2	No	Yes	Not done	–	–	–	C. hominis IbA10G2
641/15	No	8	Male	6	Romania	No	Spain	No	Acute diarrhoea, abdominal pain	None	Positive	Positive	Negativo	–	–	–	Negative	–	–	–	–
642/15	No	15	Male	3	Ghana	No	Spain	No	Acute diarrhoea, abdominal pain, vomit	Rotavirus	Positive	Positive	Negativo	–	–	–	Positive	C. hominis	None	Yes	C. hominis
643/15	No	13	Male	2	Spain	No	Spain	No	Acute diarrhoea	None	Positive	Positive	Positivo	C. hominis IbA10G2	No	Yes	Not done	–	–	–	C. hominis IbA10G2
644/15	No	15	Female	1	Spain	No	Spain	No	Acute diarrhoea	None	Positive	Positive	Positivo	C. hominis IbA10G2	No	Yes	Not done	–	–	–	C. hominis IbA10G2
645/15	No	15	Male	4	Spain	No	Spain	No	Acute diarrhoea	None	Positive	Positive	Positivo	C. hominis IbA10G2	No	Yes	Not done	–	–	–	C. hominis IbA10G2
646/15	No	26	Female	2	Spain	No	Spain	No	Acute diarrhoea	None	Positive	Positive	Positivo	C. hominis IbA10G2	No	Yes	Not done	–	–	–	C. hominis IbA10G2
647/15	No	21	Female	3	Spain	No	Spain	No	Acute diarrhoea	Campylobacter jejuni	Positive	Positive	Positivo	C. hominis IbA10G2	No	Yes	Not done	–	–	–	C. hominis IbA10G2
648/15	No	26	Male	9	Spain	No	Spain	No	Acute diarrhoea	Campylobacter jejuni	Positive	Positive	Negativo	–	–	–	Negative	–	–	–	–
649/15	No	19	Male	4	Spain	No	Spain	No	Acute diarrhoea	None	Positive	Positive	Negativo	–	–	–	Positive	C. parvum	A646G, T649G, 686_689delTAAT, T693A	Yes	C. parvum
650/15	No	19	Male	5	Spain	No	Spain	No	Acute diarrhoea, abdominal pain	None	Positive	Positive	Positivo	C. hominis IbA10G2	No	Yes	Not done	–	–	–	C. hominis IbA10G2
651/15	No	19	Male	4	Spain	No	Spain	No	Abdominal pain, vomit	None	Positive	Positive	Positivo	C. hominis IbA10G2	No	Yes	Not done	–	–	–	C. hominis IbA10G2
652/15	No	13	Male	1	Spain	No	Spain	No	Acute diarrhoea	None	Positive	Positive	Positivo	C. parvum IIaA14G2R1	T37C, C270T, T480G, A486G, C529T	Yes	Not done	–	–	–	C. parvum IIaA14G2R1
653/15	No	9	Male	2	Spain	No	Spain	No	Acute diarrhoea	None	Positive	Positive	Positivo	C. hominis IbA10G2	No	Yes	Not done	–	–	–	C. hominis IbA10G2
654/15	No	8	Male	12	Spain	No	Spain	No	Acute diarrhoea	None	Positive	Positive	Negativo	–	–	–	Positive	C. parvum	A646G, T649G, 686_689delTAAT, T693A	Yes	C. parvum
655/15	No	1	Female	7	Spain	No	Spain	No	Acute diarrhoea, vomit	None	Positive	Positive	Positivo	C. hominis IbA10G2	No	Yes	Not done	–	–	–	C. hominis IbA10G2
656/15	No	13	Male	3	Colombia	No	Spain	No	Abdominal pain, anorexy, failure to thrive	None	Positive	Positive	Positivo	C. hominis IbA10G2	No	Yes	Not done	–	–	–	C. hominis IbA10G2
657/15	No	16	Male	1	Spain	No	Spain	No	Acute diarrhoea	None	Positive	Positive	Positivo	C. hominis IbA10G2	No	Yes	Not done	–	–	–	C. hominis IbA10G2
658/15	No	13	Male	3	Spain	No	Spain	No	Chronic diarrhoea, abdominal pain	None	Positive	Positive	Positivo	C. hominis IbA10G2	No	Yes	Not done	–	–	–	C. hominis IbA10G2
659/15	No	12	Male	1	Spain	No	Spain	No	Acute diarrhoea	None	Positive	Positive	Positivo	C. hominis IbA10G2	No	Yes	Not done	–	–	–	C. hominis IbA10G2
660/15	No	10	Female	2	Spain	No	Spain	No	Acute diarrhoea	None	Positive	Positive	Negativo	–	–	–	Negative	–	–	–	–
661/15	No	8	Male	2	Spain	No	Spain	No	Acute diarrhoea	None	Positive	Positive	Positivo	C. hominis IbA10G2	No	Yes	Not done	–	–	–	C. hominis IbA10G2
662/15	No	8	Female	11	Spain	No	Spain	No	Abdominal pain	None	Positive	Positive	Negativo	–	–	–	Positive	C. parvum	A646G, 647_649delATT, T663C, 686_689delTAAT	Yes	C. parvum
663/15	No	1	Male	13	Spain	No	Spain	No	Acute diarrhoea, abdominal pain	None	Positive	Positive	Negativo	–	–	–	Positive	C. parvum	A646G, T649G, 686_689delTAAT, T693A	Yes	C. parvum
664/15	No	26	Female	2	Spain	No	Spain	No	Acute diarrhoea	None	Positive	Positive	Positivo	C. hominis IbA10G2	No	Yes	Not done	–	–	–	C. hominis IbA10G2
665/15	No	1	Female	7	Spain	No	Spain	No	Acute diarrhoea, abdominal pain	None	Positive	Positive	Positivo	C. hominis IbA10G2	No	Yes	Not done	–	–	–	C. hominis IbA10G2
666/15	No	19	Male	53	Spain	No	Spain	No	Asymptomatic	None	Negative	Positive	Positivo	C. hominis IbA10G2	No	Yes	Not done	–	–	–	C. hominis IbA10G2
667/15	No	10	Male	68	Spain	No	Spain	Nephrotic syndrome	Acute diarrhoea	None	Positive	Positive	Positivo	C. hominis IbA10G2	No	Yes	Not done	–	–	–	C. hominis IbA10G2
668/15	Yes	1	Female	5	Spain	No	Spain	No	Acute diarrhoea	None	Positive	Positive	Positivo	C. parvum IIdA17G1	G277A, T279A	Yes	Not done	–	–	–	C. parvum IIdA17G1
669/15	Yes	1	Female	5	Spain	No	Spain	No	Acute diarrhoea	None	Positive	Positive	Negativo	–	–	–	Positive	C. parvum	A646G, T649G, 686_689delTAAT, T693A	Yes	C. parvum
670/15	No	8	Male	3	Spain	No	Spain	No	Acute diarrhoea	None	Positive	Positive	Positivo	C. hominis IbA10G2	No	Yes	Not done	–	–	–	C. hominis IbA10G2
671/15	No	4	Female	4	Spain	No	Spain	No	Acute diarrhoea	None	Positive	Positive	Positivo	C. hominis IbA10G2	C579M	Yes	Not done	–	–	–	C. hominis IbA10G2
672/15	No	16	Male	7	Spain	No	Spain	No	Acute diarrhoea, vomit, abdominal pain	None	Positive	Positive	Positivo	C. hominis IbA10G2	No	Yes	Not done	–	–	–	C. hominis IbA10G2
673/15	No	1	Female	7	Spain	No	Spain	No	Abdominal pain	None	Positive	Positive	Positivo	C. hominis IbA10G2	A327G, A756G	Yes	Not done	–	–	–	C. hominis IbA10G2
674/15	No	12	Female	10	Spain	No	Spain	No	Acute diarrhoea, abdominal pain	None	Positive	Positive	Negativo	Inespecific	–	–	Negative	–	–	–	–
675/15	No	3	Female	3	Spain	No	Spain	No	Failure to thrive	None	Negative	Positive	Positivo	C. hominis IbA10G2	C497Y, C581Y	Yes	Not done	–	–	–	C. hominis IbA10G2
676/15	No	1	Male	3	Spain	No	Spain	No	Chronic diarrhoea	None	Positive	Positive	Negativo	–	–	–	Positive	C. parvum	A646G, T649G, 686_689delTAAT, C759Y	Yes	C. parvum
678/15	No	19	Female	1	Spain	No	Spain	No	Failure to thrive	None	Positive	Positive	Positivo	C. hominis IbA10G2	No	Yes	Not done	–	–	–	C. hominis IbA10G2
679/15	No	15	Male	5	Spain	No	Spain	No	Acute diarrhoea	Campylobacter jejuni	Positive	Positive	Positivo	C. hominis IbA10G2	No	Yes	Not done	–	–	–	C. hominis IbA10G2
682/15	No	21	Female	8	Morocco	Yes	Morocco	No	Acute diarrhoea	Salmonella spp.	Positive	Negative	Negativo	–	–	–	Negative	–	–	–	–
683/15	No	8	Female	6	Spain	Yes	Spain	No	Abdominal pain	None	Positive	Positive	Positivo	C. hominis IbA10G2	No	Yes	Not done	–	–	–	C. hominis IbA10G2
684/15	No	28	Male	1	Romania	No	Spain	No	Failure to thrive	None	Positive	Positive	Positivo	C. hominis IbA10G2	G216T	Yes	Not done	–	–	–	C. hominis IbA10G2
686/15	No	13	Female	1	Spain	No	Spain	No	Chronic diarrhoea	None	Positive	Negative	Negativo	–	–	–	Negative	–	–	–	–
687/15	No	18	Male	1	Spain	No	Spain	Tetralogy of Fallot; lymphedema-distichiasis syndrome	Asymptomatic	None	Positive	Negative	Positivo	C. hominis IbA10G2	No	Yes	Not done	–	–	–	C. hominis IbA10G2
688/15	No	7	Male	2	Spain	No	Spain	No	Acute diarrhoea	None	Positive	Positive	Positivo	C. hominis IbA10G2	No	Yes	Not done	–	–	–	C. hominis IbA10G2
689/15	No	14	Female	3	Spain	No	Spain	No	Acute diarrhoea, vomit	Giardia duodenalis	Positive	Positive	Positivo	C. hominis IbA10G2	No	Yes	Not done	–	–	–	C. hominis IbA10G2
690/15	No	18	Male	2	Spain	No	Spain	No	Acute diarrhoea, vomit	None	Positive	Positive	Negativo	–	–	–	Negative	–	–	–	–
767/15	No	4	Female	1	Spain	No	Spain	No	Asymptomatic	None	Positive	Positive	Positivo	C. hominis IbA10G2	No	Yes	Not done	–	–	–	C. hominis IbA10G2
769/15	No	9	Male	3	Spain	No	Spain	No	Acute diarrhoea, vomit	None	Positive	Positive	Negativo	–	–	–	Negative	–	–	–	–
770/15	No	17	Female	3	Spain	No	Spain	No	Acute diarrhoea	None	Positive	Positive	Negativo	–	–	–	Negative	–	–	–	–
771/15	No	1	Male	1	Spain	No	Spain	No	Acute diarrhoea	None	Positive	Positive	Positivo	C. hominis IbA10G2	No	Yes	Not done	–	–	–	C. hominis IbA10G2
772/15	Yes	15	Male	6	Spain	No	Spain	No	Acute diarrhoea	None	Positive	Positive	Positivo	C. parvum IIaA15G2R1	No	Yes	Not done	–	–	–	C. parvum IIaA15G2R1
773/15	No	1	Male	1	Spain	No	Spain	No	Vomit, pruritus ani	None	Positive	Positive	Positivo	C. hominis IbA10G2	No	Yes	Not done	–	–	–	C. hominis IbA10G2
774/15	No	10	Female	1	Spain	No	Spain	No	Failure to thrive	None	Positive	Positive	Positivo	C. hominis IbA10G2	No	Yes	Not done	–	–	–	C. hominis IbA10G2
775/15	Yes	15	Male	7	Romania	No	Spain	No	Acute diarrhoea	None	Positive	Positive	Negativo	–	–	–	Positive	C. hominis	None	Yes	C. hominis
811/15	No	5	Female	2	Spain	No	Spain	No	Chronic diarrhoea	None	Positive	Positive	Negativo	–	–	–	Positive	C. hominis	None	Yes	C. hominis
39/16	No	1	Female	22	Spain	No	Spain	No	Acute diarrhoea	None	Positive	Positive	Negativo	–	–	–	Negative	–	–	–	–
40/16	No	12	Male	1	Spain	No	Spain	No	Acute diarrhoea	Campylobacter jejuni	Positive	Negative	Negativo	–	–	–	Negative	–	–	–	–
84/16	No	18	Female	11	Spain	No	Spain	No	Acute diarrhoea	None	Positive	Positive	Negativo	–	–	–	Negative	–	–	–	–
165/16	No	4	Male	6	Spain	No	Spain	No	Acute diarrhoea	None	Positive	Positive	Negativo	–	–	–	Negative	–	–	–	–
412/16	No	15	Male	43	Pakistan	No	Spain	No	Acute diarrhoea, vomit	None	Positive	Positive	Negativo	–	–	–	Negative	–	–	–	–
414/16	No	1	Female	6	Spain	No	Spain	No	Acute diarrhoea, vomit	None	Positive	Positive	Positivo	C. parvum IIaA16G2R1	146_147insATC	Yes	Not done	–	–	–	C. parvum IIaA16G2R1
479/16	No	3	Female	5	Spain	No	Spain	No	Acute diarrhoea	None	Positive	Positive	Negativo	–	–	–	Positive	C. parvum	A646G, T649G, 686_689delTAAT, T693A, C751A	Yes	C. parvum
562/16	No	14	Male	7	Spain	No	Spain	No	Acute diarrhoea	None	Positive	Positive	Positivo	C. parvum IIaA15G2R1	No	Yes	Negative	–	–	–	C. parvum IIaA15G2R1
563/16	No	1	Female	5	Spain	No	Spain	No	Acute diarrhoea, vomit, abdominal pain	None	Positive	Positive	Negativo	–	–	–	Negative	–	–	–	–
564/16	No	8	Female	9	Spain	No	Spain	Mosaicism	Acute diarrhoea, vomit	Campylobacter jejuni	Positive	Negative	Negativo	–	–	–	Negative	–	–	–	–
663/16	No	8	Female	13	Spain	No	Spain	No	Acute diarrhoea	None	Positive	Positive	Negativo	–	–	–	Negative	–	–	–	–
